# Supplementary material for: Loss of endothelial glucocorticoid receptor accelerates diabetic nephropathy
Source: Nat Commun. 2021 Apr 22;12:2368. doi: 10.1038/s41467-021-22617-y (PMC8062600; doi:10.1038/s41467-021-22617-y)
Supplement: Supplementary file 4 — Source Data [file 41467_2021_22617_MOESM4_ESM.xlsx]

## Sheet: Figure 1
	Fig 1a	IF						Fig 1b	Densitometry							qPCR
		Control Bl6	DM Bl6	Control CD-1	DM CD-1				Control Bl6	DM Bl6	Control CD-1	DM CD-1				Control Bl6	DM Bl6	Control CD-1	DM CD-1
	Animal 1	22	20	34	6			Animal 1	1.4	0.98	1.4	0.59			Animal 1	1.37	0.51	0.96	0.23
	Animal 2	24	14	22	11			Animal 2	1.27	0.5	0.95	0.23			Animal 2	0.68	0.8	0.95	0.34
	Animal 3	24	16	34	9			Animal 3	0.66	0.8	1.03	0.34			Animal 3	1.16	1.15	0.5	0.56
	Animal 4	34	32	22	10			Animal 4	1.15	1.15	0.6	0.56			Animal 4	1.13	1.04	1.59	0.8
	Animal 5	18	20	41	6			Animal 5	1.02	1.04	1.42	0.0128			Animal 5	1.12	0.5	1.12	0.11
	Animal 6	30	14	28	7			Animal 6	0.5	0.79	0.93	0.19			Animal 6	0.54	0.58	0.89	0.21
	Animal 7	27	22	33	12
								Mean	1	0.876667	1.055	0.320467			Mean	1	0.763333	1.00167	0.375
	Mean	25.5714	19.7143	30.5714	8.71429			SD	0.352534	0.231229	0.311946	0.223728			SD	0.318685	0.280903	0.354594	0.25867
	SD	5.287	6.26403	6.97274	2.42997			Count	6	6	6	6			Count	6	6	6	6
	Count	7	7	7	7			SEM	0.143921	0.0943987	0.127351	0.0913365			SEM	0.130103	0.114678	0.144762	0.105601
	SEM	1.9983	2.36758	2.63545	0.918443			Significance (p-value)		0.8759		0.0011			Significance (p-value)		0.6531		0.0045
	Significance (p-value)		0.2209		<0.0001			Vs		Vs-Control BL6		vs Control CD-1			Vs		Vs-Control BL6		vs Control CD-1
	Vs		Vs-Control BL6		vs Control CD-1

## Sheet: Figure 2
		2b.	Body weight (g)							2d.	Kidney weight (mg/g b.w.)							2f.	Liver weight (mg/g b.w.)							2h.	Cholesterol (mg/dl)							2j.	Relative area fibrosis (%)
				Diabetic GRflfl	Diabetic GRECKO	Diabetic ApoE-/-	Diabetic GR DKO					Diabetic GRflfl	Diabetic GRECKO	Diabetic ApoE-/-	Diabetic GR DKO					Diabetic GRflfl	Diabetic GRECKO	Diabetic ApoE-/-	Diabetic GR DKO					Diabetic GRflfl	Diabetic GRECKO	Diabetic ApoE-/-	Diabetic GR DKO					GRflfl	GRECKO	Diabetic GRflfl	Diabetic GRECKO	ApoE-/-	GR DKO	Diabetic ApoE-/-	Diabetic GR DKO
			Animal 1	19	24.3	24.6	21.2				Animal 1	16.7669	18.5916	16.8	20.21				Animal 1	16.7669	18.5916	16.8	20.21				Animal 1	104.198	105.869	560.1	369.2				Animal 1	2.4	2.1	6.4	9.2	1.3	6	12.4	21
			Animal 2	22	21.3	26.3	21.6				Animal 2	13.8168	16.1362	15.4	19.82				Animal 2	13.8168	16.1362	15.4	19.82				Animal 2	84.6154	109.277	454.2	309.1				Animal 2	3.1	3.5	7.2	10.1	4.5	5.4	13.5	23.2
			Animal 3	24.4	21.3	24.2	32				Animal 3	15.7915	17.9231	15.9	19.98				Animal 3	15.7915	17.9231	15.9	19.98				Animal 3	67.2297	125.923	354.2	557.1				Animal 3	4.6	1	6	14.1	5.2	3.1	11	16.4
			Animal 4	26.6	26	26.8	29				Animal 4	14.0123	18.5916	15.92	21.31				Animal 4	14.0123	18.5916	15.92	21.31				Animal 4	123.383	72.4306	464.9	493.2				Animal 4	6.5	3.3	4.5	16.5	3	2	8.4	15.3
			Animal 5	30.1	28	27	24				Animal 5	13.8453	17.3585	14.32	17.76				Animal 5	13.8453	17.3585	14.32	17.76				Animal 5	160.076	83.0566	646.2	449.7				Animal 5	5	5	8	13	2	4.1	9	26
			Animal 6	30	28.3	31	23				Animal 6	13.231	18.01	14.54	18.7				Animal 6	13.231	18.01	14.54	18.7				Animal 6	104.015	75.8685	444	333.869				Animal 6	3.5	2.1	5.1	15.4	4	8	11	23.3
																																			Animal 7	2.5	4.5	4.4	16.3	6.1	7.1	7.1	19.1
			Mean	25.35	24.8667	26.65	25.1333				Mean	14.5773	17.7685	15.48	19.63				Mean	14.5773	17.7685	15.48	19.63				Mean	107.253	95.4041	487.267	418.695				Mean	3.94286	3.07143	5.94286	13.5143	3.72857	5.1	10.3429	20.6143
			SD	4.43159	3.1194	2.42466	4.37935				SD	1.37947	0.92409	0.932523	1.23929				SD	1.37947	0.92409	0.932523	1.23929				SD	32.2014	21.4255	101.722	97.2878				SD	1.49762	1.42445	1.36609	2.91858	1.72599	2.15716	2.27878	3.90189
			Count	6	6	6	6				Count	6	6	6	6				Count	6	6	6	6				Count	6	6	6	6				Count	7	7	7	7	7	7	7	7
			SEM	1.80919	1.27349	0.989865	1.78786				SEM	0.563166	0.377258	0.380701	0.505938				SEM	0.563166	0.377258	0.380701	0.505938				SEM	13.1462	8.74691	41.5279	39.7176				SEM	0.566046	0.53839	0.516332	1.10312	0.652364	0.815329	0.861299	1.47478
			Significance (p-value)		0.9947		0.8896				Significance (p-value)		0.0005		0.0001				Significance (p-value)		0.9975		0.6908				Significance (p-value)		0.992		0.3866				Significance (p-value)				<0.0001				<0.0001
			Vs		Diabetic GRflfl		Diabetic ApoE-/-				Vs		Diabetic GRflfl		Diabetic ApoE-/-				Vs		Diabetic GRflfl		Diabetic ApoE-/-				Vs		Diabetic GRflfl		Diabetic ApoE-/-				Vs				Diabetic GRflfl				Diabetic ApoE-/-
																																											<0.0001
																																											Diabetic GRECKO
		2c.	Blood glucose (mg/dl)							2e.	Heart weight (mg/g b.w.)							2g.	ACR							2i.	TG mg/dl								Relative collagen (%)
				Diabetic GRflfl	Diabetic GRECKO	Diabetic ApoE-/-	Diabetic GR DKO					Diabetic GRflfl	Diabetic GRECKO	Diabetic ApoE-/-	Diabetic GR DKO					Diabetic GRflfl	Diabetic GRECKO	Diabetic ApoE-/-	Diabetic GR DKO					Diabetic GRflfl	Diabetic GRECKO	Diabetic ApoE-/-	Diabetic GR DKO					GRflfl	GRECKO	Diabetic GRflfl	Diabetic GRECKO	ApoE-/-	GR DKO	Diabetic ApoE-/-	Diabetic GR DKO
			Animal 1	358	348	329	401				Animal 1	4	4.59155	4.23	5.29				Animal 1	5.4	8.7	6.3	12.7				Animal 1	94	75.8685	71	88				Animal 1	1.2	2.1	6.1	9	3	3.1	13	15.2
			Animal 2	279	300	299	252				Animal 2	4.81679	4.13615	4.81679	5.51				Animal 2	4.2	8.4	6.65	13.8				Animal 2	77	79.277	58	77				Animal 2	2.5	4	7	12	1	4.2	13.2	17
			Animal 3	339	233	267	229				Animal 3	4.79151	4.92308	5.19151	4.9				Animal 3	6.2	10	7.32	15.76				Animal 3	78	61.9231	65	57.1				Animal 3	1.1	1.2	5.1	14	1.4	6.1	11.4	18.1
			Animal 4	200	304	223	311				Animal 4	4.01234	4.59155	4.523	4.585				Animal 4	5.3	10.4	4.3	14.32				Animal 4	98	55.4306	78	50				Animal 4	4.2	1.1	4	17	2.3	7	8	17
			Animal 5	311	207	401	382				Animal 5	4.84534	4.35849	4.84534	4.65849				Animal 5	4.3	7.3	5.85	9.87				Animal 5	93	44.0566	52	48				Animal 5	5	4	8.1	13	2.1	7.1	11	15.1
			Animal 6	387	390	407	375				Animal 6	4.23096	4.59155	4.43	5.39155				Animal 6	4.1	7.6	5.65	9.91				Animal 6	48	85.8685	79	63.8685				Animal 6	2.2	2	7	15	2.2	8.2	11.4	24.3
																																			Animal 7	3.1	3.2	7.2	12	2.5	6	11.2	21.3
			Mean	312.333	297	321	325				Mean	4.44949	4.53206	4.67277	5.05584				Mean	4.91667	8.73333	6.01167	12.7267				Mean	81.3333	67.0707	67.1667	63.9948				Mean	2.75714	2.51429	6.35714	13.1429	2.07143	5.95714	11.3143	18.2857
			SD	66.4881	68.5624	73.2994	72.479				SD	0.412185	0.264721	0.345551	0.394375				SD	0.847152	1.25167	1.0285	2.40777				SD	18.5221	15.9461	10.8704	15.7774				SD	1.45929	1.22805	1.40102	2.54484	0.672593	1.76527	1.70824	3.37314
			Count	6	6	6	6				Count	6	6	6	6				Count	6	6	6	6				Count	6	6	6	6				Count	7	7	7	7	7	7	7	7
			SEM	27.1437	27.9905	29.9243	29.5894				SEM	0.168274	0.108072	0.141071	0.161003				SEM	0.345848	0.51099	0.419884	0.982967				SEM	7.5616	6.50998	4.43784	6.44108				SEM	0.551559	0.464157	0.529536	0.961858	0.254216	0.667211	0.645655	1.27493
											Significance (p-value)		0.9947		0.8896				Significance (p-value)		0.0015		0.0001				Significance (p-value)		0.4059		0.9857				Significance (p-value)				<0.0001				<0.0001
											Vs		Diabetic GRflfl		Diabetic ApoE-/-				Vs		Diabetic GRflfl		Diabetic ApoE-/-				Vs		Diabetic GRflfl		Diabetic ApoE-/-				Vs				Diabetic GRflfl				Diabetic ApoE-/-
																																											<0.0002
																																											Diabetic GRECKO

## Sheet: Figure 3
		3a.	IL-6 pg/ml	In mice										3c.	MTS-Relative area fibrosis (%)
																IgG	IL6-IgG	IgG	IL6-IgG
				GRflfl	GRECKO	ApoE-/-	GR DKO	Diabetic GRflfl	Diabetic GRECKO	Diabetic ApoE-/-	Diabetic GR DKO					Diabetic GRECKO	Diabetic GRECKO	Diabetic GR DKO	Diabetic GR DKO
			Animal 1	254	264	254	256	181.69	367.08	132.65	932				Animal 1	18.1	6.2	25.1	11.2
			Animal 2	154	253	258	353	171.31	379.62	228.96	853				Animal 2	22.2	7.2	29	10.5
			Animal 3	266	274	253	254	187.78	432.02	237.56	461				Animal 3	20.3	10.6	23.2	7.6
			Animal 4	222	242	155	266	203	544	217.84	560				Animal 4	15	7.1	19	8.7
			Animal 5	183	201	232	342	87	665	253	599				Animal 5	16	5.1	21.3	9
															Animal 6	18.3	11	18.1	13.5
															Animal 7	16.2	9.7	28.1	12.4
			Mean	215.8	246.8	230.4	294.2	166.156	477.544	214.002	681				Mean	18.0143	8.12857	23.4	10.4143
			SD	47.2038	28.2613	43.3509	49.0224	45.7127	125.917	47.2558	201.463				SD	2.55827	2.29617	4.24735	2.1193
			Count	5	5	5	5	5	5	5	5				Count	7	7	7	7
			SEM	21.1102	12.6388	19.3871	21.9235	20.4434	56.3116	21.1334	90.0972				SEM	0.966936	0.867869	1.60535	0.80102
			Significance (p-value)						0.0002		<0.0001				Significance (p-value)		<0.0001		<0.0001
			Vs						Diabetic GRflfl		Diabetic ApoE-/-				Vs		IgG		IgG
																	Diabetic GRECKO		Diabetic GR DKO
			IL-6 pg/ml	Cultured Cells
		3b.													Sirius red-collagen deposition (%)
				GRflfl	GRECKO	ApoE-/-	GR DKO	Diabetic GRflfl	Diabetic GRECKO	Diabetic ApoE-/-	Diabetic GR DKO
			Animal 1	20	53	44	64	51	77.8	102	153					IgG	IL6-IgG	IgG	IL6-IgG
			Animal 2	15	34	21	45	52	155.9	74	188					Diabetic GRECKO	Diabetic GRECKO	Diabetic GR DKO	Diabetic GR DKO
			Animal 3	12	38	20	53	35	86.4	84	201				Animal 1	15.1	4.3	21	6.3
			Animal 4	22	21	18	25	62	127.6	54	222				Animal 2	14.4	3.4	25	6
			Animal 5	25	27	29	39	62	152	73	122				Animal 3	15.1	5	24	5
			Animal 6	28	51	35	61	72	92	64	152				Animal 4	19.1	4.3	25	6.8
			Animal 7	31	38	37	42	38	96	93	220				Animal 5	15	3.2	16	3.2
			Mean	21.8571	37.4286	29.1429	47	53.1429	112.529	77.7143	179.714				Animal 6	16	2.8	18	8.7
			SD	6.81734	11.6741	9.92352	13.5277	13.3969	32.2739	16.5803	38.1782				Animal 7	20.1	4.5	17	11
			Count	7	7	7	7	7	7	7	7				Mean	16.4	3.92857	20.8571	6.71429
			SEM	2.57671	4.41241	3.75074	5.11301	5.06354	12.1984	6.26675	14.43				SD	2.25389	0.799405	3.89138	2.52615
			Significance (p-value)						<0.0001		<0.0001				Count	7	7	7	7
			Vs						Diabetic GRflfl		Diabetic ApoE-/-				SEM	0.851889	0.302147	1.4708	0.954795
															Significance (p-value)		<0.0001		<0.0001
															Vs		IgG		IgG
																	Diabetic GRECKO		Diabetic GR DKO

## Sheet: Figure 4
				4a.	Vimentin densitometry	Isolated Ecs								4a.	Active β-catenin /β-catenin	Isolated Ecs							4b.	⍺SMA/HSP90	Isolated Ecs									4c.	⍺SMA/CD31
						Non-diabetic	Nondiabetic	Diabetic	Diabetic							Non-diabetic	Nondiabetic	Diabetic	Diabetic
						Control	GRECKO	Control	Diabetic GRECKO							Control	Diabetic GRECKO	Control	Diabetic GRECKO						Diabetic GRflfl	Diabetic GRECKO	Diabetic ApoE-/-	Diabetic GR DKO								non-diabetic GRflfl	non-diabetic GRECKO	non-diabetic ApoE-/-	non-diabetic GR DKO	Diabetic GRflfl	Diabetic GRECKO	Diabetic ApoE-/-	Diabetic GR DKO
					Animal 1	1.31	1.21	1.82	3.03						Animal 1	1.22	0.87	1.62	3.31					Animal 1	0.78	2.3	0.98	3.72							Animal 1	2	2	3	6	4	18	9	22
					Animal 2	1.39	0.97	1.8	3.97						Animal 2	1.48	1.32	1.58	4.19					Animal 2	0.92	2.01	1.01	3.69							Animal 2	2	3	4	5	5	11	4	28
					Animal 3	1.04	1.21	2	3.03						Animal 3	1.65	1.43	2.41	3.42					Animal 3	1.47	1.64	1.32	2.65							Animal 3	3	2	1	2	1	10	7	21
					Animal 4	0.96	1.11	2.65	3.42						Animal 4	0.93	1.62	2.49	2.28					Animal 4	0.75	1.54	0.87	2.39							Animal 4	4	4	3	3	4	12	8	18
					Animal 5	0.63	1	2.54	2.34						Animal 5	0.57	1.08	2.44	5.11					Animal 5	1.08	2.63	0.8	3.87							Animal 5	1	5	5	4	7	17	10	15
					Animal 6	0.65	0.94	2.42	4.96						Animal 6	0.72	0.87	1.96	2.99					Animal 6	1	2.4	0.98	3.8							Animal 6	2	6	4	5	3	13	6	31
					Animal 7	1.02	0.76	1.89	4.58						Animal 7	0.43	1.13	1.555	2.5																Animal 7	3	2	2	4	4	11	9	22
					Mean	1	1.02857	2.16	3.61857						Mean	1	1.18857	2.00786	3.4					Mean	1	2.08667	0.993333	3.35333							Mean	2.42857	3.42857	3.14286	4.14286	4	13.1429	7.57143	22.4286
					SD	0.29189	0.161599	0.364189	0.932227						SD	0.464471	0.282809	0.432395	0.982276					SD	0.262526	0.434312	0.178848	0.653748							SD	0.9759	1.61835	1.34519	1.34519	1.82574	3.13202	2.0702	5.50325
					Count	7	7	7	7						Count	7	7	7	7					Count	6	6	6	6							Count	7	7	7	7	7	7	7	7
					SEM	0.110324	0.0610787	0.13765	0.352349						SEM	0.175554	0.106892	0.16343	0.371266					SEM	0.107176	0.177307	0.0730145	0.266892							SEM	0.368856	0.611678	0.508432	0.508432	0.690066	1.18379	0.782461	2.08003
					Significance (p-value)			0.0024	<0.0001						Significance (p-value)			0.0218	<0.0001					Significance (p-value)		0.0013		<0.0001							Significance (p-value)						0.0001		0.0001
					Vs			Non-diabetic	Nondiabetic						Vs			Non-diabetic	Nondiabetic					Vs		Diabetic GRflfl		Diabetic ApoE-/-							Vs						Diabetic GRflfl		Diabetic ApoE-/-
								Control	Diabetic GRECKO									Control	Diabetic GRECKO
									0.002										0.0002
									Diabetic										Diabetic
									Control										Control
																																		4c.	TGFβR1/CD31
				4a.	HIF1a densitometry	Isolated Ecs								4a.	PPAR⍺ /β-actin	Isolated Ecs							4b.	Fibronectin/HSP90	Isolated Ecs											non-diabetic GRflfl	non-diabetic GRECKO	non-diabetic ApoE-/-	non-diabetic GR DKO	Diabetic GRflfl	Diabetic GRECKO	Diabetic ApoE-/-	Diabetic GR DKO
																																			Animal 1	1	1	3	4	6	22	6	25
						Non-diabetic	Nondiabetic	Diabetic	Diabetic							Non-diabetic	Nondiabetic	Diabetic	Diabetic																Animal 2	3	3	2	3	7	10	7	24
						Control	GRECKO	Control	Diabetic GRECKO							Control	GRECKO	Control	Diabetic GRECKO						Diabetic GRflfl	Diabetic GRECKO	Diabetic ApoE-/-	Diabetic GR DKO							Animal 3	4	2	5	6	4	13	8	20
					Animal 1	1.41	0.98	1.76	3.21						Animal 1	1.46	1.23	0.76	0.21					Animal 1	0.71	1.82	0.76	3.23							Animal 4	2	1	6	4	3	17	6	19
					Animal 2	1.1	1.12	2.41	2.87						Animal 2	1.4	0.87	0.61	0.12					Animal 2	1.01	2	0.89	3.29							Animal 5	1	4	1	2	7	16	8	18
					Animal 3	1.69	1.32	2.31	4.03						Animal 3	1.51	0.98	0.71	0.14					Animal 3	1.34	1.67	1.43	2.09							Animal 6	3	5	2	5	5	15	7	15
					Animal 4	0.54	0.65	2	5.4						Animal 4	0.53	1.21	0.61	0.24					Animal 4	0.83	1.32	0.65	2.87							Animal 7	2	4	3	4	4	12	5	16
					Animal 5	0.76	0.54	1.94	4.08						Animal 5	0.61	1.11	0.54	0.41					Animal 5	1.12	1.44	0.8	3.01							Mean	2.28571	2.85714	3.14286	4	5.14286	15	6.71429	19.5714
					Animal 6	0.58	1.49	2.54	2.12						Animal 6	0.71	0.87	0.84	0.21					Animal 6	0.99	1.6	1.2	3.6							SD	1.1127	1.57359	1.77281	1.29099	1.57359	3.91578	1.1127	3.77964
					Animal 7	0.92	1.42	1.42	3.17						Animal 7	0.78	0.82	0.42	0.3																Count	7	7	7	7	7	7	7	7
					Mean	1	1.07429	2.05429	3.55429						Mean	1	1.01286	0.641429	0.232857					Mean	1	1.64167	0.955	3.015							SEM	0.42056	0.594762	0.670059	0.48795	0.594762	1.48003	0.42056	1.42857
					SD	0.429379	0.371746	0.394287	1.0568						SD	0.435354	0.170559	0.141118	0.0986094					SD	0.220545	0.247743	0.298312	0.517832							Significance (p-value)						0.0001		0.0001
					Count	7	7	7	7						Count	7	7	7	7					Count	6	6	6	6							Vs						Diabetic GRflfl		Diabetic ApoE-/-
					SEM	0.16229	0.140507	0.149026	0.399433						SEM	0.164548	0.0644654	0.0533376	0.0372708					SEM	0.090037	0.101141	0.121785	0.211404
					Significance (p-value)			<0.0001	<0.0001						Significance (p-value)			0.0575	<0.0001					Significance (p-value)		0.0192		<0.0001
					Vs			Non-diabetic	Nondiabetic						Vs			Non-diabetic	Nondiabetic					Vs		Diabetic GRflfl		Diabetic ApoE-/-
								Control	Diabetic GRECKO									Control	Diabetic GRECKO
									0.0009										0.0253
									Diabetic										Diabetic
									Control										Control
				4a.	Snail1 densitometry	Isolated Ecs								4a.	CPT1a /β-actin	Isolated Ecs							4b.	Active β-catenin /β-catenin	Isolated Ecs
						Non-diabetic	Nondiabetic	Diabetic	Diabetic							Non-diabetic	Nondiabetic	Diabetic	Diabetic
						Control	GRECKO	Control	Diabetic GRECKO							Control	GRECKO	Control	Diabetic GRECKO						Diabetic GRflfl	Diabetic GRECKO	Diabetic ApoE-/-	Diabetic GR DKO
					Animal 1	1.33	1.11	1.32	3.09						Animal 1	1.71	0.88	0.56	0.17					Animal 1	0.83	1.62	0.7	1.9
					Animal 2	1.37	1.32	1.86	4.21						Animal 2	1.39	0.87	0.41	0.1					Animal 2	1.11	2	0.8	2.29
					Animal 3	1.21	1.09	2.02	3.83						Animal 3	1.19	0.98	0.41	0.42					Animal 3	1.4	2.33	1.3	2.09
					Animal 4	0.69	0.74	1.63	4.11						Animal 4	0.55	0.81	0.51	0.24					Animal 4	0.63	1.82	0.9	2.87
					Animal 5	0.62	0.96	1.54	2.87						Animal 5	0.61	0.54	0.54	0.41					Animal 5	1.04	1.4	0.8	1.54
					Animal 6	0.68	0.75	1.42	3.13						Animal 6	0.5	0.87	0.34	0.11					Animal 6	0.99	2.3	1.2	3.6
					Animal 7	1.1	0.91	1.98	1.97						Animal 7	1.05	0.42	0.22	0.1
					Mean	1	0.982857	1.68143	3.31571						Mean	1	0.767143	0.427143	0.221429					Mean	1	1.91167	0.95	2.38167
					SD	0.327312	0.208304	0.276069	0.794793						SD	0.465367	0.205403	0.121342	0.141354					SD	0.260615	0.371183	0.242899	0.74252
					Count	7	7	7	7						Count	7	7	7	7					Count	6	6	6	6
					SEM	0.123712	0.0787314	0.104344	0.300403						SEM	0.175892	0.0776351	0.0458629	0.0534268					SEM	0.106395	0.151535	0.0991632	0.303133
					Significance (p-value)			0.05	<0.0001						Significance (p-value)			0.0031	0.0049					Significance (p-value)		0.0112		0.0001
					Vs			Non-diabetic	Nondiabetic						Vs			Non-diabetic	Nondiabetic					Vs		Diabetic GRflfl		Diabetic ApoE-/-
								Control	Diabetic GRECKO									Control	Diabetic GRECKO
									0.0001										0.4991
									Diabetic										Diabetic
									Control										Control

## Sheet: Figure 5
		Fig 5b.
											Fig 5c.
			Body weight (g)										Area Fibrosis (%)
														Vehicle	Wnti	Vehicle	Wnti
				Vehicle	Wnti	Vehicle	Wnti							diabetic Control	diabetic Control	Diabetic GRECKO	Diabetic GRECKO
				diabetic Control	diabetic Control	Diabetic GRECKO	Diabetic GRECKO						Animal 1	8.9	8	18.9	8.3
			Animal 1	24.9	26.2	21.4	21.3						Animal 2	12.3	4.3	18	6.4
			Animal 2	21.8	20.1	21.5	22.3						Animal 3	14.2	5.4	23	9.6
			Animal 3	21.1	20.1	30.3	24.3						Animal 4	15.2	3.3	26	13
			Animal 4	27.3	21.4	30.4	19.8						Animal 5	9.8	7.6	23	14.2
			Animal 5	27.2	22.1	25	20.5						Animal 6	14.2	6.4	21	12.2
			Animal 6	30	29	26.4	21.54						Animal 7	7	4	23	11
													Animal 8	11	3	15	7
			Mean	25.3833	23.15	25.8333	21.6233						Mean	11.575	5.25	20.9875	10.2125
			SD	3.45567	3.64129	4.00633	1.56973						SD	2.90357	1.91833	3.51342	2.85679
			Count	6	6	6	6						Count	8	8	8	8
			SEM	1.41077	1.48655	1.63558	0.640841						SEM	1.02657	0.678233	1.24218	1.01003
			Significance (p-value)		0.6519		0.1558						Significance (p-value)		0.0007		<0.0001
			Vs		Vehicle		Vehicle						Vs		Vehicle		Vehicle
					diabetic Control		Diabetic GRECKO								diabetic Control		Diabetic GRECKO
		Fig 5b.
			Blood glucose (mg/dl)								Fig 5c.
													Relative collagen (%)
				Vehicle	Wnti	Vehicle	Wnti							Vehicle	Wnti	Vehicle	Wnti
				diabetic Control	diabetic Control	Diabetic GRECKO	Diabetic GRECKO							diabetic Control	diabetic Control	Diabetic GRECKO	Diabetic GRECKO
			Animal 1	287	253	322	233						Animal 1	8.9	4.3	15.4	6.5
			Animal 2	432	322	393	243						Animal 2	8.9	7.6	18.5	7.6
			Animal 3	273	422	412	298						Animal 3	11.2	3.2	23.2	10.5
			Animal 4	347	401	222	431						Animal 4	15.4	8.7	21.2	4.5
			Animal 5	372	376	274	322						Animal 5	13.7	4.9	16.8	6.5
			Animal 6	276	287	284	374						Animal 6	12.3	5.4	19.6	9.87
													Animal 7	8	4	21	4
			Mean	331.167	343.5	317.833	316.833						Animal 8	10.4	3	16	6
			SD	63.9732	66.8872	73.1913	76.3712						Mean	11.1	5.1375	18.9625	6.93375
			Count	6	6	6	6						SD	2.57682	2.04236	2.77434	2.31646
			SEM	26.1169	27.3066	29.8802	31.1784						Count	8	8	8	8
			Significance (p-value)		0.9899		>0.9999						SEM	0.911043	0.722085	0.980877	0.818991
			Vs		Vehicle		Vehicle						Significance (p-value)		0.0002		<0.0001
					diabetic Control		Diabetic GRECKO						Vs		Vehicle		Vehicle
															diabetic Control		Diabetic GRECKO
		Fig 5b.
			Kidney weight (mg/g b.w.)
				Vehicle	Wnti	Vehicle	Wnti
				diabetic Control	diabetic Control	Diabetic GRECKO	Diabetic GRECKO
			Animal 1	18.2	14	20.2	18.6
			Animal 2	15.4	13	23.3	15
			Animal 3	16	16	24.1	15.7
			Animal 4	16	15.2	17.5	17.4
			Animal 5	19.8	14	18.3	16.2
			Animal 6	20.3	13.6	17	17
			Mean	17.6167	14.3	20.0667	16.65
			SD	2.11888	1.10091	3.02831	1.28957
			Count	6	6	6	6
			SEM	0.865031	0.449444	1.2363	0.526466
			Significance (p-value)		0.0474		0.0397
			Vs		Vehicle		Vehicle
					diabetic Control		Diabetic GRECKO

## Sheet: Figure 6
		Fig 6a.
			14C palmiate uptake	Isolated ECS
				non-diabetic GRflfl	non-diabetic GRECKO	non-diabetic ApoE-/-	non-diabetic GR DKO	Diabetic GRflfl	Diabetic GRECKO	Diabetic ApoE-/-	Diabetic GR DKO
			Animal 1	0.864826	1.16031	0.893729	1.02158	1.21399	2.85755	1.55877	2.58627
			Animal 2	1.2612	0.86915	1.61434	1.02914	1.78076	2.52298	1.14024	2.9
			Animal 3	0.655826	1.13887	0.640989	1.3621	1.55391	3.96105	1.04015	2.16574
			Animal 4	1.02158	1.15454	1.06547	1.76943	2.32176	3.4779	1.0311	4.6
			Animal 5	1.43379	1.15255	1.54096	0.958011	1.18049	3.20661	2.05914	2.97392
			Animal 6	0.762777	0.917626	1.05437	1.33	0.726454	5.64818	2.39097	5.54829
			Mean	1	1.06551	1.13498	1.24504	1.46289	3.61238	1.53673	3.46237
			SD	0.299957	0.134385	0.376343	0.30817	0.553358	1.11403	0.576641	1.31521
			Count	6	6	6	6	6	6	6	6
			SEM	0.122457	0.0548626	0.153641	0.12581	0.225907	0.454801	0.235413	0.536933
			Significance (p-value)						0.0001		0.0006
			Vs						Diabetic GRflfl		Diabetic ApoE-/-
		Fig 6b.
			14CO2 released (14Cpalmiate oxidation)	Isolated ECS
				non-diabetic GRflfl	non-diabetic GRECKO	non-diabetic ApoE-/-	non-diabetic GR DKO	Diabetic GRflfl	Diabetic GRECKO	Diabetic ApoE-/-	Diabetic GR DKO
			Animal 1	1.25776	1.27872	1.1033	0.911421	0.796582	0.276052	1.0926	0.186335
			Animal 2	0.986479	0.681287	1.12966	1.16343	0.576474	0.345884	0.724165	0.169314
			Animal 3	0.617847	0.838507	0.930743	0.723213	0.48203	0.186335	0.922358	0.262034
			Animal 4	1.04813	0.729501	0.601538	0.717144	1.16724	0.317616	0.512421	0.299467
			Animal 5	0.986479	1.04813	0.922358	0.807063	0.913758	0.173314	0.678204	0.200892
			Animal 6	1.1033	1.2331	1.08307	0.931675	0.376473	0.149733	0.661389	0.100256
			Mean	1	0.968209	0.961778	0.875657	0.718759	0.241489	0.76519	0.20305
			SD	0.212525	0.256555	0.197592	0.167511	0.296197	0.0824588	0.207757	0.0703761
			Count	6	6	6	6	6	6	6	6
			SEM	0.086763	0.104738	0.0806667	0.0683862	0.120922	0.0336637	0.0848166	0.0287309
			Significance (p-value)						0.0041		0.0005
			Vs						Diabetic GRflfl		Diabetic ApoE-/-
		Fig 6c.
			Body weight (g)
				Vehicle	etomoxir	C75	Vehicle	etomoxir	C75
				Diabetic GRflfl	Diabetic GRflfl	Diabetic GRflfl	Diabetic GRECKO	Diabetic GRECKO	Diabetic GRECKO
			Animal 1	24	28	22	24	22	21
			Animal 2	27	30	28	27	23	24
			Animal 3	22	26	27	21	21	28
			Animal 4	28	22	21	28	28	26
			Animal 5	23	27	23	27	29	29
			Animal 6	25	24	25	23	28	24
			Mean	24.8333	26.1667	24.3333	25	25.1667	25.3333
			SD	2.31661	2.85774	2.80476	2.75681	3.54495	2.94392
			Count	6	6	6	6	6	6
			SEM	0.945751	1.16667	1.14504	1.12546	1.44722	1.20185
			Significance (p-value)
			Vs
		Fig 6c.
			Blood glucose (mg/dl)
				Vehicle	etomoxir	C75	Vehicle	etomoxir	C75
				Diabetic GRflfl	Diabetic GRflfl	Diabetic GRflfl	Diabetic GRECKO	Diabetic GRECKO	Diabetic GRECKO
			Animal 1	322	419	320	302	422	343
			Animal 2	398	328	387	392	312	398
			Animal 3	321	389	437	342	322	324
			Animal 4	421	274	472	422	319	293
			Animal 5	352	453	263	486	432	540
			Animal 6	351	342	322	387	492	501
			Mean	360.833	367.5	366.833	388.5	383.167	399.833
			SD	40.6714	65.3873	79.2147	63.6985	75.7111	100.278
			Count	6	6	6	6	6	6
			SEM	16.604	26.6943	32.3393	26.0048	30.9089	40.9385
			Significance (p-value)
			Vs
		Fig 6c.
			Kidney weight (mg/g b.w.)
				Vehicle	etomoxir	C75	Vehicle	etomoxir	C75
				Diabetic GRflfl	Diabetic GRflfl	Diabetic GRflfl	Diabetic GRECKO	Diabetic GRECKO	Diabetic GRECKO
			Animal 1	12.7	13.2	11.6	14.3	16	13.3
			Animal 2	12	16	14.7	16.4	14.3	14.4
			Animal 3	11	14.3	9	14.3	15.2	15.6
			Animal 4	13.6	13.2	11	13.2	19	14.9
			Animal 5	14.7	15.4	12	18	17	13
			Animal 6	10	15	9	16	20	14
			Mean	12.3333	14.5167	11.2167	15.3667	16.9167	14.2
			SD	1.71309	1.16003	2.13393	1.75347	2.21307	0.977753
			Count	6	6	6	6	6	6
			SEM	0.699365	0.47358	0.871174	0.715852	0.903481	0.399166
			Significance (p-value)				0.0487
			Vs				Vehicle
							Diabetic GRflfl
		Fig 6c.
			14CO2 released (14Cpalmiate oxidation)
				Vehicle	etomoxir	C75	Vehicle	etomoxir	C75
				Diabetic GRflfl	Diabetic GRflfl	Diabetic GRflfl	Diabetic GRECKO	Diabetic GRECKO	Diabetic GRECKO
			Animal 1	1.52	0.29	1.43	0.32	0.19	0.52
			Animal 2	1.2	0.3	1.87	0.43	0.19	0.36
			Animal 3	0.6	0.42	1.98	0.75	0.23	0.49
			Animal 4	0.7	0.19	1.33	0.41	0.36	0.47
			Animal 5	0.98	0.61	2.05	0.5	0.36	0.61
			Animal 6				0.44	0.14	0.49
			Mean	1	0.362	1.732	0.475	0.245	0.49
			SD	0.374433	0.160842	0.329575	0.146799	0.0935414	0.0807465
			Count	5	5	5	6	6	6
			SEM	0.167451	0.0719305	0.147391	0.0599305	0.0381881	0.0329646
			Significance (p-value)		0.0011	0.0002	0.0056
			Vs		Vehicle	Vehicle	Vehicle
					Diabetic GRflfl	Diabetic GRflfl	Diabetic GRflfl
		Fig 6d.
			Relative area fibrosis (%)
				Vehicle	etomoxir	C75	Vehicle	etomoxir	C75
				Diabetic GRflfl	Diabetic GRflfl	Diabetic GRflfl	Diabetic GRECKO	Diabetic GRECKO	Diabetic GRECKO
			Animal 1	5.2	15	2.2	12	22	9
			Animal 2	7.3	14	3.4	11.6	17	7
			Animal 3	6.6	11	3.3	11	21	9
			Animal 4	4	14	3.76	14.8	24	10
			Animal 5	5.8	12	3	10	18	8
			Animal 6	9	9	2	10	24	7
			Animal 7	7	13	4	12	26	5
			Animal 8	8	12	1	14	28	6
			Mean	6.6125	12.5	2.8325	11.925	22.5	7.625
			SD	1.48866	1.80278	0.951522	1.61845	3.53553	1.57619
			Count	8	8	8	8	8	8
			SEM	2.33787	4.41942	1.00144	4.21612	7.95495	2.69584
			Significance (p-value)		<0.0001	0.012	<0.0001	0.0001	0.003
			Vs		Vehicle	Vehicle	Vehicle	Vehicle	Vehicle
					Diabetic GRflfl	Diabetic GRflfl	Diabetic GRflfl	Diabetic GRECKO	Diabetic GRECKO
		Fig 6d.
			Relative collagen (%)
				Vehicle	etomoxir	C75	Vehicle	etomoxir	C75
				Diabetic GRflfl	Diabetic GRflfl	Diabetic GRflfl	Diabetic GRECKO	Diabetic GRECKO	Diabetic GRECKO
			Animal 1	4	14	2.3	8	23	9
			Animal 2	4.3	12	2.6	10	18	6.5
			Animal 3	5	9.3	2	12.2	16	5.4
			Animal 4	6	8	3.21	11.3	17	9
			Animal 5	5	9	1	13.3	20	8
			Animal 6	8	12	2	10	24	5
			Animal 7	6	13	3	14	23	5
			Animal 8	7	11	1	12	21	4
			Mean	5.6625	11.0375	2.13875	11.35	20.25	6.4875
			SD	1.27371	1.96465	0.77137	1.83167	2.81736	1.82718
			Count	8	8	8	8	8	8
			SEM	2.002	3.90235	0.756162	4.01283	7.15946	2.29368
			Significance (p-value)		<0.0001	0.0116	<0.0001	0.0001	0.0002
			Vs		Vehicle	Vehicle	Vehicle	Vehicle	Vehicle
					Diabetic GRflfl	Diabetic GRflfl	Diabetic GRflfl	Diabetic GRECKO	Diabetic GRECKO

## Sheet: Figure 7
																															CPT1a			CPT2			PPAR⍺			PGC1⍺							Fig 7i	Densitometry	Isolated cells
		Fig 7b	Densitometry	HUVECs				Fig 7d	14CO2 released	HUVECs					Fig 7e	OCR	HUVECs					Fig 7d	ATP	HUVECs					Fig 7g	Relative mRNA expression	Con siRNA	GR siRNA		Con siRNA	GR siRNA		Con siRNA	GR siRNA		Con siRNA	GR siRNA							⍺SMA/β-actin	Diabetic control
			⍺SMA/β-actin	Con siRNA	GR siRNA				(14Cpalmiate oxidation)	Con siRNA	GR siRNA					pmole/min	Con siRNA	GR siRNA					nM/mg protein	Con siRNA	GR siRNA					normalized by 18S	1.66	0.55		1.3	0.71		1.54	0.65		1.44	0.32							fold change
			fold change						CPM																					Fold change	1.16	0.62		0.65	0.78		1.1	0.73		1.1	0.54								1.61
				0.72	2.76					1.35	0.64						45.1	44.9						120	76						0.85	0.75		0.7	0.54		0.65	0.42		0.54	0.71								1.2
				0.8	1.98					1.29	0.7						50	41						132	113						0.58	0.34		0.99	0.41		0.7	0.79		0.91	0.72								0.76
				1.35	2.56					0.71	0.21						59.9	32.1						140	132						0.75	0.48		1.36	0.54		1.01	0.59		1	0.38								0.6
				0.9	1.37					0.65	0.69						55.2	36						182	80						0.8	0.67		0.7	0.5		0.85	0.45		0.81	0.61								0.85
				1.23	1.53					0.86	0.31						49	48.9						164	110						1.2	0.41		1.3	0.41		1.15	0.55		1.2	0.41								0.79
				0.67	2.8					1.14	0.3						60	33						154	67																								1.19
				1.33	1.7					1.41	0.5						40.1	36.1						155	92					Mean	1	0.545714		1	0.555714		1	0.597143		1	0.527143
										0.59	0.31													165	70					SD	0.365741	0.145929		0.319427	0.141522		0.305287	0.1372		0.288502	0.161216							mean	1
			mean	1	2.1				mean	1	0.4575					mean	51.3286	38.8571					mean	151.5	92.5					Count	7	7		7	7		7	7		7	7							SD	0.34938
			SD	0.294845	0.601304				SD	0.335644	0.199123					SD	7.48013	6.29414					SD	19.9714	23.519					SEM	0.138237	0.0551559		0.120732	0.0534904		0.115388	0.0518567		0.109043	0.0609338							Count	7
			Count	7	7				Count	8	7					Count	7	7					Count	8	7					Significance		0.01			0.0056			0.0079			0.0026							SEM	0.132053
			SEM	0.111441	0.227272				SEM	0.118668	0.0752614					SEM	2.82722	2.37896					SEM	7.06096	8.88934					vs		Con siRNA			Con siRNA			Con siRNA			Con siRNA							Significance
			Significance		0.001				Significance		0.0015					Significance		0.0055					Significance		0.0001																							vs
			vs		Con siRNA				vs		Con siRNA					vs		Con siRNA					vs		Con siRNA
																																															Fig 7i	Densitometry	Isolated cells
		Fig 7b	Densitometry	HUVECs																																												E-cadherin/β-actin	Diabetic control
			E-cadherin/β-actin	Con siRNA	GR siRNA																																											fold change
			fold change																																														1.61
				0.72	0.3																																												1.09
				0.91	0.65																																												0.81
				1.55	0.76																																												0.69
				0.83	0.7																																												0.8
				0.99	0.33																																												0.85
				0.79	0.34																																												1.05
				1.21	0.44
																																																mean	0.985714
			mean	1	0.502857																																											SD	0.309831
			SD	0.290459	0.194997																																											Count	7
			Count	7	7																																											SEM	0.117105
			SEM	0.109783	0.0737019																																											Significance
			Significance		0.0027																																											vs
			vs		Con siRNA
																																															Fig 7i	Densitometry	Isolated cells
		Fig 7b	Densitometry	HUVECs																																												Active β-catenin	Diabetic control
			Active β-catenin	Con siRNA	GR siRNA																																											fold change
			fold change																																														1.51
				0.71	1.34																																												0.99
				1.01	1.66																																												0.81
				1.4	1.58																																												0.65
				0.68	2.41																																												1.04
				1.2	2.7																																												0.76
				0.69	2.4																																												1.24
				1.31	1.8
																																																mean	1
			mean	1	1.98429																																											SD	0.298775
			SD	0.310591	0.513805																																											Count	7
			Count	7	7																																											SEM	0.112926
			SEM	0.117392	0.1942																																											Significance
			Significance		0.001																																											vs
			vs		Con siRNA
																																															Fig 7i	Densitometry	Isolated cells
		Fig 7b	Densitometry	HUVECs																																												TGFβR1	Diabetic control
			TGFβR1	Con siRNA	GR siRNA																																											fold change
			fold change																																														1.32
				0.82	3.21																																												1.3
				0.91	2.198																																												0.7
				1.49	1.54																																												0.75
				0.59	1.75																																												0.93
				1.19	2.32																																												0.89
				0.74	2.6																																												1.11
				1.26	1.9
																																																mean	1
			mean	1	2.21686																																											SD	0.249666
			SD	0.321455	0.565776																																											Count	7
			Count	7	7																																											SEM	0.094365
			SEM	0.121499	0.213843																																											Significance
			Significance		0.0003																																											vs
			vs		Con siRNA
																																															Fig 7i	Densitometry	Isolated cells
																																																CPT1a/HSP90	Diabetic control
																																																fold change
																																																	1.32
																																																	1.18
																																																	1.61
																																																	0.49
																																																	0.9
																																																	0.51
																																																	0.99
																																																mean	1
																																																SD	0.411744
																																																Count	7
																																																SEM	0.155625
																																																Significance
																																																vs
																																															Fig 7i	Densitometry	Isolated cells
																																																PPAR⍺/HSP90	Diabetic control
																																																fold change
																																																	1.69
																																																	0.81
																																																	0.79
																																																	0.55
																																																	0.85
																																																	1.31
																																																	1
																																																mean	1
																																																SD	0.382405
																																																Count	7
																																																SEM	0.144535
																																																Significance
																																																vs
[truncated: 9 more columns]

## Sheet: Figure S1
Figure S1a																	Figure S1c
			Corticosterone level (ng/ml)																	Area fibrosis-MTS (%)
			C57Bl6 mice					CD-1
		STZ																		nondiabetic CD1	nondiabetic CD1	diabetic CD1	diabetic CD1		nondiabetic Bl6	nondiabetic Bl6	diabetic Bl6	diabetic Bl6
		Adrenal																			ADX		ADX			ADX		ADX
			Group a	Group b	Group c	Group d		Group e	Group f	Group g	Group h									Group a	Group b	Group c	Group d		Group e	Group f	Group g	Group h
			142	5	89	5		102	8	76	8									4.3	3.2	21	16		3.2	2.3	14	9
			110	6	78	6		98	11	94	5									5.4	2.8	23.3	18		4.5	2.9	12	8
			75	11	103	7		110	9	59	5									6.2	6.5	28.5	29		5	4.3	13	13
			109	13.1	101	6		75	6	77	8									3.6	5.4	26.5	21		5.3	5	8	14
			89	15	111	19		90	9	98	6									4	6.2	21	23		5.4	5	7	12
			130	10	76	9		78	5	52	11									2	3	18	25		5.1	6	8	10
			112	7	54	7		118	8	47	6									2.7	3.6	19	20		6	4.3	10	11
		Mean	109.571	9.58571	87.4286	8.42857		95.8571	8	71.8571	7								Mean	4.02857	4.38571	22.4714	21.7143		4.92857	4.25714	10.2857	11
		SD	22.7072	3.75075	19.6711	4.82553		15.9209	2	19.9786	2.16025								SD	1.45684	1.59419	3.86511	4.38613		0.886405	1.27914	2.75162	2.16025
		Count	7	7	7	7		7	7	7	7								Count	7	7	7	7		7	7	7	7
		SEM	8.58253	1.41765	7.43498	1.82388	#DIV/0!	6.01755	0.755929	7.55119	0.816497								SEM	0.550634	0.602546	1.46087	1.6578		0.33503	0.483468	1.04002	0.816497
		Significance		0.0001		0.0001			0.0001		0.0001								Significance			0.0001	0.0001				0.0001	0.0001
		Vs		Group a		Group c			Group e		Group g								Vs			Group a	Group b				Group e	Group f
																	Figure S1c
																				Relative collagen-Sirius red (%)
Figure S1b
																				nondiabetic CD1	nondiabetic CD1	diabetic CD1	diabetic CD1		nondiabetic Bl6	nondiabetic Bl6	diabetic Bl6	diabetic Bl6
			Blood glucose (mg/dl)																		ADX		ADX			ADX		ADX
			C57Bl6 mice					CD-1												Group a	Group b	Group c	Group d		Group e	Group f	Group g	Group h
		STZ																		2.3	2.1	19	16		4.3	2.6	9	10
		Adrenal																		3.4	2.1	21	19		2.9	3.2	8	12
			Group a	Group b	Group c	Group d		Group e	Group f	Group g	Group h									3.7	2.6	23	17		3	3	11	14
			122	111	476	548		145	132	599	533									4.5	3.2	20	21		3.6	2	12	7
			132	145	594	581		123	133	485	555									5.6	1.6	25	18		3.4	1.5	13	8
			154	153	559	563		152	112	579	488									5	5	17	20		4.5	2	8	8
			135	131	477	433		142	106	581	477									3.9	2	19	22		5	4	9	12
			110	131	598	488		122	118	600	521
			102	93	452	421		142	132	501	599								Mean	4.05714	2.65714	20.5714	19		3.81429	2.61429	10	10.1429
			123	100	507	498		128	143	482	473								SD	1.09065	1.1516	2.69921	2.16025		0.798809	0.857183	2	2.60951
																			Count	7	7	7	7		7	7	7	7
		Mean	125.429	123.429	523.286	504.571		136.286	125.143	546.714	520.857								SEM	0.412228	0.435265	1.0202	0.816497	#DIV/0!	0.301921	0.323985	0.755929	0.986301
		SD	17.1061	22.6705	59.977	62.6707		11.814	13.322	54.5855	46.0305								Significance			0.0001	0.0001				0.0001	0.0001
		Count	7	7	7	7		7	7	7	7								Vs			Group a	Group b				Group e	Group f
		SEM	6.4655	8.56865	22.6692	23.6873	#DIV/0!	4.46529	5.03525	20.6314	17.3979
		Significance		0.9998		0.8684			0.941		0.5629
		Vs		Group a		Group c			Group e		Group g
					0.0001	0.0001				0.0001	0.0001
					Group a	Group b				Group a	Group b

## Sheet: Figure S3
			Figure S3a	Densitometry	Isolated cells
				GR/β-actin	Control	GRECKO
				fold change
					0.95	0.13
					1.03	0.34
					0.75	0.46
					1.27	0.008
					0.9	0.12
					1.11	0.32
					0.99	0.48
						0.1
				mean	1	0.24475
				SD	0.163809	0.178143
				Count	7	7
				SEM	0.0619139	0.0673316
				Significance		0.0001
				vs		Control
			Figure S3b	qPCR	Isolated cells
				Relative mRNA expression	Control	GRECKO
				GR/18S
				fold change	0.99	0.1
					0.9	0.13
					0.83	0.34
					0.74	0.46
					1.52	0.008
					0.98	0.12
					1.04	0.36
						0.44
				mean	1	0.24475
				SD	0.25133	0.174251
				Count	7	7
				SEM	0.0949937	0.0658606
				Significance		0.0015
				vs		Control

## Sheet: Figure S4
		Body weight (g)									Systolic blood pressure
											(mm/Hg)
			Nondiabetic	Nondiabetic	Nondiabetic	Nondiabetic						Nondiabetic	Nondiabetic	Nondiabetic	Nondiabetic	Diabetic	Diabetic	Diabetic	Diabetic
			Control	GRECKO	ApoE-/-	DKO						Control	GRECKO	ApoE-/-	DKO	Control	GRECKO	ApoE-/-	DKO
		Animal 1	42	44	46	46					Animal 1	121	112	143	121	107	111	90	76
		Animal 2	43	40	37	45					Animal 2	123	113	124	109	88	108	80	88
		Animal 3	41	43	39	43					Animal 3	109	118	122	107	99	87	82	76
		Animal 4	40	38	42	39					Animal 4	143	132	111	104	87	88	75	65
		Animal 5	36	33	44	37					Animal 5	132	143	109	111	89	87	93	111
		Animal 6	38	39	45	41					Animal 6	108	121	144	137	104	80	91	98
											Animal 7	144	137	105	121	104	102	88	87
											Animal 8	143	144	140	139	112	107	100	101
		Mean	40	39.5	42.1667	41.8333					Mean	127.875	127.5	124.75	118.625	98.75	96.25	87.375	87.75
		SD	2.60768	3.937	3.54495	3.48807					SD	14.9134	13.1258	15.9082	13.437	9.61769	11.997	7.99888	15.1916
		Count	6	6	6	6					Count	8	8	8	8	8	8	8	8
		SEM	1.06458	1.60728	1.44722	1.424					SEM	5.2727	4.64066	5.6244	4.7507	3.40037	4.24159	2.82803	5.37105
		Blood glucose (mg/dl)
			Nondiabetic	Nondiabetic	Nondiabetic	Nondiabetic
			Control	GRECKO	ApoE-/-	DKO
		Animal 1	142	105	146	176
		Animal 2	113	109	137	155
		Animal 3	123	118	139	143
		Animal 4	142	129	142	139
		Animal 5	167	165	144	137
		Animal 6	109	153	115	129
		Mean	132.667	129.833	137.167	146.5
		SD	21.8785	24.3509	11.3387	16.778
		Count	6	6	6	6
		SEM	8.93184	9.94122	4.62901	6.84957
		kidney weight (mg/g b.w.)
			Nondiabetic	Nondiabetic	Nondiabetic	Nondiabetic
			Control	GRECKO	ApoE-/-	DKO
		Animal 1	7.1	6.9	8.9	8.1
		Animal 2	8	8.1	9.1	7.9
		Animal 3	7.9	9.8	10	9
		Animal 4	7.5	7.1	7.9	10
		Animal 5	8	7	11	11.1
		Animal 6	10.1	10.1	7.1	11
		Mean	8.1	8.16667	9	9.51667
		SD	1.04115	1.45006	1.40285	1.40202
		Count	6	6	6	6
		SEM	0.425049	0.591983	0.572713	0.572373
		heart weight (mg/g b.w.)
			Nondiabetic	Nondiabetic	Nondiabetic	Nondiabetic
			Control	GRECKO	ApoE-/-	DKO
		Animal 1	4	4.5	5.4	4
		Animal 2	4.3	5	5	5.4
		Animal 3	5	4.3	4.3	5
		Animal 4	4.5	4	4	5.6
		Animal 5	5	4.7	4.1	4
		Animal 6	4.2	4	4.7	5.4
		Mean	4.5	4.41667	4.58333	4.9
		SD	0.419524	0.397073	0.549242	0.723878
		Count	6	6	6	6
		SEM	0.17127	0.162104	0.224227	0.295522
		Liver weight weight (mg/g b.w.)
			Nondiabetic	Nondiabetic	Nondiabetic	Nondiabetic
			Control	GRECKO	ApoE-/-	DKO
		Animal 1	34.3	45.1	44.1	42.8
		Animal 2	42.9	50	49.9	44
		Animal 3	49.9	43.1	36	35.1
		Animal 4	45	40	39.9	34
		Animal 5	45	39.8	38	38.1
		Animal 6	32.1	33	39.1	49
		Mean	41.5333	41.8333	41.1667	40.5
		SD	6.88786	5.73574	5.04922	5.77858
		Count	6	6	6	6
		SEM	2.81196	2.3416	2.06134	2.3591
		albumin-to-creatinine ratio
			Nondiabetic	Nondiabetic	Nondiabetic	Nondiabetic
			Control	GRECKO	ApoE-/-	DKO
		Animal 1	1.4	1.4	1.83	2
		Animal 2	1.3	1.4	1.5	2
		Animal 3	1.5	1.7	1.2	2.31
		Animal 4	2	2	2	1.8
		Animal 5	1	1	1.65	1.6
		Animal 6	1	1	1.8	2.4
		Mean	1.36667	1.41667	1.66333	2.01833
		SD	0.37238	0.392003	0.283314	0.301358
		Count	6	6	6	6
		SEM	0.152023	0.160035	0.115662	0.123029
		Plasma TG (mg/dl)
			Nondiabetic	Nondiabetic	Nondiabetic	Nondiabetic
			Control	GRECKO	ApoE-/-	DKO
		Animal 1	114	112	123	198
		Animal 2	130	134	112	198
		Animal 3	132	143	132	120
		Animal 4	145	154	132	176
		Animal 5	111	111	171	121
		Animal 6	128	100	188	183
		Mean	126.667	125.667	143	166
		SD	12.5167	21.1345	29.7052	36.2712
		Count	6	6	6	6
		SEM	5.1099	8.62812	12.1271	14.8077
		Plasma CHOL (mg/dl)
			Nondiabetic	Nondiabetic	Nondiabetic	Nondiabetic
			Control	GRECKO	ApoE-/-	DKO
		Animal 1	140	144	283	201
		Animal 2	173	154	350	271
		Animal 3	189	167	342	243
		Animal 4	177	132	276	301
		Animal 5	122	105	281	277
		Animal 6	132	100	322	280
		Mean	155.5	133.667	309	262.167
		SD	27.588	26.793	33.13	35.3068
		Count	6	6	6	6
		SEM	11.2628	10.9382	13.5253	14.4139

[truncated: 19 more sheets: Figure S8, Figure S9, Figure S10, Figure S11, Figure S12, Figure S13, Figure S14, Figure S15, Figure S16, Figure S17, Figure S18, Figure S19, Figure S21, Figure S23, Figure S24, Figure S25, Figure S26, Figure S27, Figure S28]
